# Supplementary material for: Clinical Effectiveness and Safety of Multimodal Prehabilitation in Colorectal Cancer Surgery—A Narrative State-of-the-Art Review of Research and Clinical Trials
Source: J Clin Med. 2026 May 27;15(11):4128. doi: 10.3390/jcm15114128 (PMC13258502; doi:10.3390/jcm15114128)
Supplement: Supplementary file 1 [file jcm-15-04128-s001.zip]

Archive with 1 entries (1 files):
- jcm-4289765-supplementary.pdf
